# Supplementary material for: Identification of novel MYO19 variants in neonatal hypertrophic cardiomyopathy: a familial analysis revealing oligogenic contributors to disease severity
Source: Orphanet J Rare Dis. 2025 Jul 9;20:349. doi: 10.1186/s13023-025-03871-5 (PMC12239423; doi:10.1186/s13023-025-03871-5)
Supplement: Supplementary file 1 — Additional file 1. [file 13023_2025_3871_MOESM1_ESM.xlsx]

## Sheet: Additional file 1
Additional file 1. The panel includes 181 genes after excluding duplicates, with 130 from OMIM and 79 from PanelApp
Gene symbol	Database
ABPA	OMIM
ABPL	OMIM
ACADVL	PanelApp
ACTA1	PanelApp
ACTC1	PanelApp, OMIM
ACTN2	PanelApp, OMIM
AGL	PanelApp
ALPK3	PanelApp, OMIM
ANKRD1	PanelApp
ARVC15	OMIM
ASD3	OMIM
ASD5	OMIM
ATAD3A	PanelApp
ATC2	OMIM
ATP5E	PanelApp
BRAF	PanelApp
CACNA1C	PanelApp
CALR3	PanelApp
CASQ2	PanelApp
CAV3	PanelApp, OMIM
CLP	OMIM
CMD1AA	OMIM
CMD1C	OMIM
CMD1CC	OMIM
CMD1D	OMIM
CMD1DD	OMIM
CMD1EE	OMIM
CMD1FF	OMIM
CMD1G	OMIM
CMD1M	OMIM
CMD1MM	OMIM
CMD1P	OMIM
CMD1R	OMIM
CMD1S	OMIM
CMD1W	OMIM
CMD1Y	OMIM
CMD1Z	OMIM
CMD2A	OMIM
CMD2E	OMIM
CMH1	OMIM
CMH10	OMIM
CMH11	OMIM
CMH12	OMIM
CMH13	OMIM
CMH14	OMIM
CMH15	OMIM
CMH16	OMIM
CMH17	OMIM
CMH18	OMIM
CMH2	OMIM
CMH20	OMIM
CMH21	OMIM
CMH22	OMIM
CMH23	OMIM
CMH24	OMIM
CMH25	OMIM
CMH26	OMIM
CMH27	OMIM
CMH28	OMIM
CMH29	OMIM
CMH3	OMIM
CMH30	OMIM
CMH4	OMIM
CMH6	OMIM
CMH7	OMIM
CMH8	OMIM
CMYO24	OMIM
CMYO5	OMIM
CMYO7A	OMIM
CMYO7B	OMIM
CMYO8	OMIM
COA5	PanelApp
CORIN	OMIM
CRN	OMIM
CRP3	OMIM
CRYAB	PanelApp
CSRP3	PanelApp, OMIM
CYPHER	OMIM
DES	PanelApp
EBS6	OMIM
FHL1	PanelApp
FHOD3	PanelApp, OMIM
FHOS2	OMIM
FLN2	OMIM
FLNC	PanelApp, OMIM
FOXRED1	PanelApp
FXN	PanelApp
GAA	PanelApp
GLA	PanelApp
GLB1	PanelApp
GUSB	PanelApp
GYG1	PanelApp
HMERF	OMIM
HRAS	PanelApp
JP2	OMIM
JPH2	PanelApp, OMIM
KCNQ1	PanelApp
KIAA01613	OMIM
KIAA1330	OMIM
KIAA1695	OMIM
KLF10	PanelApp
KLHL24	PanelApp, OMIM
KRIP6	OMIM
LAMP2	PanelApp
LDB3	PanelApp, OMIM
LGMDR10	OMIM
LGMDR7	OMIM
LMNA	PanelApp
LQT9	OMIM
LVNC10	OMIM
LVNC3	OMIM
LVNC4	OMIM
LVNC6	OMIM
LVNC9	OMIM
LZTR1	PanelApp
MAP2K1	PanelApp
MAP2K2	PanelApp
MFM12	OMIM
MFM4	OMIM
MFM5	OMIM
MIDORI	OMIM
MLCK	OMIM
MPD1	OMIM
MPD4	OMIM
MPD6	OMIM
MPDT	OMIM
MPRM	OMIM
MRPL3	PanelApp
MT-TI	PanelApp
MT-TL1	PanelApp
MYBPC3	PanelApp, OMIM
MYH6	PanelApp, OMIM
MYH7	PanelApp, OMIM
MYHCA	OMIM
MYL2	PanelApp, OMIM
MYL3	PanelApp, OMIM
MYLK2	PanelApp, OMIM
MYO6	PanelApp
MYOM1	PanelApp
MYOZ2	PanelApp, OMIM
MYPN	PanelApp, OMIM
NELIN	OMIM
NEXN	PanelApp, OMIM
NRAS	PanelApp
PDLIM3	PanelApp
PEE5	OMIM
PLB	OMIM
PLN	PanelApp, OMIM
PRKAG2	PanelApp, OMIM
PTPN11	PanelApp
RAF1	PanelApp
RCM1	OMIM
RCM3	OMIM
RCM4	OMIM
RCM5	OMIM
RMD2	OMIM
RPS6KB1	PanelApp
SCO2	PanelApp
SHOC2	PanelApp
SLC25A3	PanelApp
SLC25A4	PanelApp
SOS1	PanelApp
SSS3	OMIM
SVIL	PanelApp
TBX20	PanelApp
TCAP	PanelApp, OMIM
TMD	OMIM
TMEM70	PanelApp
TMPRSS10	OMIM
TNNC1	PanelApp, OMIM
TNNI3	PanelApp, OMIM
TNNT2	PanelApp, OMIM
TPM1	PanelApp, OMIM
TRIM63	PanelApp
TSFM	PanelApp
TTN	PanelApp, OMIM
TTR	PanelApp
TULP3	PanelApp
VCL	PanelApp, OMIM
WPWS	OMIM
ZASP	OMIM
