# Supplementary material for: Identification of novel MYO19 variants in neonatal hypertrophic cardiomyopathy: a familial analysis revealing oligogenic contributors to disease severity
Source: Orphanet J Rare Dis. 2025 Jul 9;20:349. doi: 10.1186/s13023-025-03871-5 (PMC12239423; doi:10.1186/s13023-025-03871-5)
Supplement: Supplementary file 3 — Additional file 3. [file 13023_2025_3871_MOESM3_ESM.xlsx]

## Sheet: Additional file 3
Additional file 3. List of databases and in silico tools used for genetic variant interpretation
Database/tool	Purpose/function	Reference/URL
UCSC	Provides genomic data visualization and gene annotations	https://genome.ucsc.edu/
gnomAD	Population frequency data	https://gnomad.broadinstitute.org/
ClinVar	Variant classification (pathogenicity)	https://www.ncbi.nlm.nih.gov/clinvar/
OMIM	Catalog of human genes and genetic disorders	https://www.omim.org/
UniProt	Comprehensive resource for protein sequence and functional information	https://www.uniprot.org/
DynaMut2	Predicts the impact of mutations on protein stability and dynamics	https://biosig.lab.uq.edu.au/dynamut2/
Missense3D	Assesses the structural impact of missense variants on protein 3D structure	http://missense3d.bc.ic.ac.uk/missense3d/
PolyPhen-2	Predicts missense variant impact	http://genetics.bwh.harvard.edu/pph2/
SIFT	Predicts missense variant impact	https://sift.bii.a-star.edu.sg/
CADD	Combined Annotation Dependent Depletion score	https://cadd.gs.washington.edu/
SpliceAI	Predicts splice site variants	https://spliceailookup.broadinstitute.org/
Varsome	Aggregates data and classifies variants based on ACMG guidelines	https://varsome.com/
DECIPHER	Database of chromosomal imbalance and phenotype in humans	https://www.deciphergenomics.org/
PanelApp	Curates gene panels for use in clinical diagnostics and research	https://panelapp.genomicsengland.co.uk/panels/entities/
IMPC	The International Mouse Phenotyping Consortium, used for studying gene function through mouse models	https://www.mousephenotype.org/
AMELIE	Automated Mendelian Literature Evaluation, used to prioritize candidate genes based on clinical phenotype and literature	https://amelie.stanford.edu/
ACMG, American College of Medical Genetics and Genomics
AMELIE, Automatic Mendelian Literature Evaluation
																			GO:0098798	GO:0098800	GO:0098803	GO:1990204
																			GO:0046395	GO:0072329
																			GO:1990204
																			GO:0098800	GO:0098803	GO:1990204
																			GO:0098798	GO:0098800	GO:0098803	GO:1990204
