# Supplementary material for: Identification of novel MYO19 variants in neonatal hypertrophic cardiomyopathy: a familial analysis revealing oligogenic contributors to disease severity
Source: Orphanet J Rare Dis. 2025 Jul 9;20:349. doi: 10.1186/s13023-025-03871-5 (PMC12239423; doi:10.1186/s13023-025-03871-5)
Supplement: Supplementary file 5 — Additional file 5. [file 13023_2025_3871_MOESM5_ESM.xlsx]

## Sheet: Additional file 5
Additional file 5. Results of network analysis of candidate genes using GeneMANIA
GO id	Description	q-value	Occurrences in sample	Occurrences in genome
GO:0015980	Energy derivation by oxidation of organic compounds	4.35703e-12	11	219
GO:0045333	Cellular respiration	4.35703e-12	10	148
GO:0022900	Electron transport chain	9.40844e-12	9	102
GO:0005743	Mitochondrial inner membrane	1.3194e-07	8	189
GO:0009055	Electron transfer activity	1.39369e-07	5	22
GO:0042773	ATP synthesis coupled electron transport	2.04862e-06	6	91
GO:0042775	Mitochondrial ATP synthesis coupled electron transport	2.04862e-06	6	89
GO:0070469	Respirasome	2.04862e-06	6	92
GO:0022904	Respiratory electron transport chain	2.36043e-06	6	96
GO:0006119	Oxidative phosphorylation	1.27194e-05	6	129
GO:0046034	ATP metabolic process	1.70081e-05	7	248
GO:0019395	Fatty acid oxidation	6.49336e-05	5	84
GO:0009062	Fatty acid catabolic process	8.8119e-05	5	92
GO:0034440	Lipid oxidation	8.8119e-05	5	91
GO:0006635	Fatty acid beta-oxidation	0.000133226	4	38
GO:0072329	Monocarboxylic acid catabolic process	0.000304859	5	121
GO:0045275	Respiratory chain complex III	0.000351858	3	12
GO:0005746	Mitochondrial respirasome	0.0017766	4	75
GO:0098803	Respiratory chain complex	0.00240895	4	82
GO:0044242	Cellular lipid catabolic process	0.00346559	5	207
GO:0030258	Lipid modification	0.00379525	5	213
GO:0070069	Cytochrome complex	0.00399966	3	28
GO:1990204	Oxidoreductase complex	0.00457768	4	101
GO:0016042	Lipid catabolic process	0.00618391	5	242
GO:0016054	Organic acid catabolic process	0.00708205	5	253
GO:0046395	Carboxylic acid catabolic process	0.00708205	5	251
GO:0098798	Mitochondrial protein complex	0.00722057	5	256
GO:0098800	Inner mitochondrial membrane protein complex	0.0129446	4	138
GO:0006631	Fatty acid metabolic process	0.0133272	5	295
